# Supplementary material for: Stratified epithelial sheets engineered from a single adult murine corneal/limbal progenitor cell
Source: J Cell Mol Med. 2008 Mar 4;12(4):1303–16. doi: 10.1111/j.1582-4934.2008.00297.x (PMC3225011; doi:10.1111/j.1582-4934.2008.00297.x)
Supplement: Supplementary file 2 [file jcmm0012-1303-SD2.suppl]

<div>
<p><b>Supplementary Figure &ndash;</b> Progenitor Status of TKE2 (P85)</p>
<p>Please note: Blackwell Publishing are not responsible for the content or functionality of any supplementary materials supplied by the authors. Any queries (other than missing material) should be directed to the corresponding author for the article.</p>

</div>
